# Supplementary material for: Predicting incident cardio-metabolic disease among persons with and without depressive and anxiety disorders: a machine learning approach
Source: Soc Psychiatry Psychiatr Epidemiol. 2025 Feb 18;60(6):1457–66. doi: 10.1007/s00127-025-02857-9 (PMC12162734; doi:10.1007/s00127-025-02857-9)
Supplement: Supplementary file 1 — Supplementary Material 1 [file 127_2025_2857_MOESM1_ESM.xlsx]

## Sheet: Fig S1. Heatmap
Title: Predicting incident cardio-metabolic disease among persons with and without depressive and anxiety disorders: a machine learning approach
Supplemental Materials
Fig S1. Heatmap of the correlation between the different outcome indicators.

## Sheet: Table S1. Vars, Dom, Missing
Table S1. Variables included in the model, structure by domain and sub domain, with the code used in the ML code and their missingness
Domain	subdomain	predictor	code	% missing (before merging with outcome variable)
Demographic variables		Gender of respondent	Sexe	0
		Age at baseline interview	Age	0
		Highest educuation finished with a diploma	aeducat	0
		Level of education	aedulvl	0
		Birthcountry of respondent	abthctry	0
		# of different nationalities	anatnmbr	0
		Nationality # 1 of respondent	anation1	0
		Respondent: North-european ancestry?	anorthea	0
Lifestyle & somatic indicators	smoking	Smoking status - Overall	asmokstat	0
		Number of cigarettes smoked per day	aCigPDay	0
	alcohol	How often do you take a drink containing alcohol	aaudit01	0
		How may standard`drinks containing alcohol do you have on a typical day when drinking?	aaudit02	0
	physical activity	Physical Activity Categorical Score	AIPAQCAT	4.43982
	body measuremens	Body Mass Index (BMI)	abmi	0
		Hip circumference measurement (in cm)	aantrop1	0
		Waist measurement (in cm)	aantrop4	0
	blood pressure	Hypertension present?	ahypertension	0
		Systolic blood pressure (mmHg), medication-adjusted	asbp_med	0
		Diastolic blood pressure (mmHg), medication-adjusted	adbp_med	0
	physical performance	Hand grip strength - measurement1 (in Kgf)	agrip2	0
		Hand grip strength - measurement2 (in Kgf)	agrip3	0
		Peak expiratory flow - measurement1 (in l/min)	apef1	0
		Peak expiratory flow - measurement2 (in l/min)	apef2	0
Psychiatric variables	Depressive symptoms	Falling Asleep	aids01	0
		Sleep During the Night	aids02	0
		Waking Up Too Early	aids03	0
		Sleeping Too Much	aids04	0
		Feeling Sad	aids05	0
		Feeling Irritable	aids06	0
		Feeling Anxious or Tense	aids07	0
		Response of Your Mood to Good or Desired Events	aids08	0
		Mood in Relation to the Time of Day	aids09a	0
		Is your mood typically worse in the morning, afternoon or night?	aids09b	0
		Is your mood variation attributed to the environment?	aids09c	0
		The Quality of Your Mood	aids10	0
		Change in Appetite	aids11	0
		Weight change (Within the Last Two Weeks)	aids12	0
		Concentration/Decision Making	aids13	0
		View of Myself	aids14	0
		View of My Future	aids15	0
		Thoughts of Death or Suicide	aids16	0
		General Interest	aids17	0
		Energy Level	aids18	0
		Capacity for Pleasure or Enjoyment (excluding sex)	aids19	0
		Interest in Sex (Please Rate Interest, not Activity)	aids20	0
		Feeling slowed down	aids21	0
		Feeling restless	aids22	0
		Aches and pains	aids23	0
		Other bodily symptoms	aids24	0
		Panic/Phobic symptoms	aids25	0
		Constipation/diarrhea	aids26	0
		Interpersonal Sensitivity	aids27	0
		Leaden Paralysis/Physical Energy	aids28	0
		Inventory of depressive symptomatology (SR30): Total scale score	aids	0
	Personality test neo-ffi	Neuroticisme: total score	aneurot	0
		Extraversion: total score	aextrave	0
		Openness: total score	aopenes	0
		Agreeableness: total score	aagreeab	0
		Conscientiousness: total score	aconscie	0
	Childhood adversity	childhood trauma index (0-8)	ACTI_total	0.208117
	Diagnoses	Dysthymia - past 6 months	acidep04	0
		Major Depression - past 6 months	acidep05	0
		# of MDD episodes	acidep13	0
		Social Fobia - past 6 months	aanxy06	0
		Panic with agorafobia - past 6 months	aanxy07	0
		Panic without agorafobia - past 6 months	aanxy08	0
		GAD - past 6 months	aanxy10	0
	Medication use for MDD	Frequent use of tricyclic antidepressants (ATC code: N06AA)?	atca	0
		Frequent use of selective serotonin reuptake inhibitors (ATC code: N06AB)?	assri	0
		Use of monoamine oxidase inhibitors, non-selective (ATC code: N06AF)?	amonoamine_oxidase_inhibitor_nonselective_fr	0
		Use of other antidepressants (ATC code: N06AX)?	aother_antidepressant_fr	0
		Frequent use of other antidepressants (ATC code: N06A, not N06AA, not N06AB)?	aother_ad	0
Biological variables	Loose platforms	Glucose (mmol/l)	Aglucose	0
		Cholesterol (mmol/l)	Acholesterol	0.277489
		HDL-cholesterol (mmol/l)	Ahdl_cholesterol	0.589664
		LDL-cholesterol (mmol/l)	Aldl_cholesterol	0.901838
		Cholesterol HDLC ratio	Achol_hdlc_ratio	0.589664
		Haemoglobin (mmol/l)	Ahb	0.520291
		Haematocrite (l/l)	Aht	0.693722
		Erythrocytes (*10^12/l)	Aerys	1.45682
		Leucocytes (*10^9/l)	Aleucos	51.0926
		Thyroid-stimulating hormone (mU/l)	Atsh	0.763094
		Free thyroxine (pmol/l)	Afree_t4	0.867152
		hsCRP (mg/l)	ahsCRP	0.277489
		IL-6 (pg/ml)	aIL6	0.242803
		TNF alpha (pg/ml)	aTNFa	0.659036
		bdnf (ng/ml)	abdnf	1.56087
		Leptine (µg/liter)	aLeptine	2.11585
	lipidomics	Alanine (mmol/l)	aAla	2.32397
		Glutamine (mmol/l)	aGln	3.53798
		Histidine (mmol/l)	aHis	2.42803
		Phenylalanine (mmol/l)	aPhe	2.32397
		Tyrosine (mmol/l)	aTyr	2.32397
		Isoleucine (mmol/l)	aIle	2.35865
		Leucine (mmol/l)	aLeu	2.32397
		Valine (mmol/l)	aVal	2.35865
		Apolipoprotein A-I (g/l)	aApoA1	2.32397
		Apolipoprotein B (g/l)	aApoB	2.32397
		Serum total cholesterol (mmol/l)	aSerum_C	2.32397
		Esterified cholesterol (mmol/l)	aEstC	2.39334
		Free cholesterol (mmol/l)	aFreeC	2.39334
		RemNAt cholesterol (non-HDL, non-LDL -cholesterol) (mmol/l)	aRemnant_C	2.32397
		Total cholesterol in VLDL (mmol/l)	aVLDL_C	2.32397
		Total cholesterol in LDL (mmol/l)	aLDL_C	2.32397
		Total cholesterol in HDL (mmol/l)	aHDL_C	2.32397
		Total cholesterol in HDL2 (mmol/l)	aHDL2_C	2.32397
		Total cholesterol in HDL3 (mmol/l)	aHDL3_C	2.32397
		Mean diameter for VLDL particles (nm)	aVLDL_D	2.32397
		Mean diameter for LDL particles (nm)	aLDL_D	2.32397
		Mean diameter for HDL particles (nm)	aHDL_D	2.32397
		Diacylglycerol (mmol/l)	aDAG	4.12764
		Serum total triglycerides (mmol/l)	aSerum_TG	2.32397
		Triglycerides in VLDL (mmol/l)	aVLDL_TG	2.32397
		Triglycerides in LDL (mmol/l)	aLDL_TG	2.32397
		Triglycerides in HDL (mmol/l)	aHDL_TG	2.32397
		Total phosphoglycerides (mmol/l)	aTotPG	2.39334
		Total cholines (mmol/l)	aTotCho	2.46271
		Phosphatidylcholine and other cholines (mmol/l)	aPC	3.36455
		Sphingomyelins (mmol/l)	aSM	2.39334
		Saturated fatty acids (mmol/l)	aSFA	2.42803
		Monounsaturated fatty acids; 16:1, 18:1 (mmol/l)	aMUFA	2.42803
		Polyunsaturated fatty acids (mmol/l)	aPUFA	2.39334
		Omega-6 fatty acids (mmol/l)	aFAw6	2.39334
		Omega-3 fatty acids (mmol/l)	aFAw3	2.39334
		18:2, linoleic acid (mmol/l)	aLA	2.39334
		Conjugated linoleic acid (mmol/l)	aCLA	5.75789
		22:6, docosahexaenoic acid (mmol/l)	aDHA	2.39334
		Total fatty acids (mmol/l)	aTotFA	2.39334
		Estimated description of fatty acid chain length, not actual carbon number ()	aFALen	2.39334
		Estimated degree of unsaturation ()	aUnSat	2.39334
		Albumin (signal area)	aAlb	2.32397
		Creatinine (mmol/l)	aCrea	2.35865
		Citrate (mmol/l)	aCit	2.32397
		Lactate (mmol/l)	aLac	2.32397
		Pyruvate (mmol/l)	aPyr	4.9948
		Glycoprotein acetyls, mainly a1-acid glycoprotein (mmol/l)	aGp	2.32397
		3-hydroxybutyrate (mmol/l)	abOHBut	2.32397
		Acetate (mmol/l)	aAce	2.32397
		Acetoacetate (mmol/l)	aAcAce	2.32397
	proteomics	plate number	applate	22.4072
		6Ckine pg/mL	ap6Ckine	22.4072
		Adiponectin ug/mL	apAPN	22.4419
		Agouti-Related Protein (AgRP) pg/mL	apAgRP	22.4072
		Aldose Reductase ng/mL	apAldRed	22.4072
		Alpha-1-Antichymotrypsin (AACT) ug/mL	apAACT	22.4072
		Alpha-1-Antitrypsin (AAT) mg/mL	apAAT	22.4766
		Alpha-1-Microglobulin (A1Micro) ug/mL	apA1Micr	22.4072
		Alpha-2-Macroglobulin (A2Macro) mg/mL	apA1Macr	22.4419
		Alpha-Fetoprotein (AFP) ng/mL	apAFP	22.4072
		Amphiregulin (AR) pg/mL	apAR	22.4766
		Angiogenin ng/mL	apANG	22.4072
		Angiopoietin-2 (ANG-2) ng/mL	apANG2	22.4072
		Angiotensin-Converting Enzyme (ACE) ng/mL	apACE	22.4072
		Angiotensinogen ng/mL	apATG	22.4419
		Apolipoprotein(a) (Lp(a)) ug/mL	apApoLpA	22.4072
		Apolipoprotein A-I (Apo A-I) mg/mL	apApoA1	22.4072
		Apolipoprotein A-II (Apo A-II) ng/mL	apApoA2	22.4072
		Apolipoprotein A-IV (Apo A-IV) ug/mL	apApoA4	22.4072
		Apolipoprotein B (Apo B) ug/mL	apApoB	22.4072
		Apolipoprotein C-I (Apo C-I) ng/mL	apApoC1	22.4072
		Apolipoprotein C-III (Apo C-III) ug/mL	apApoC3	22.4072
		Apolipoprotein D (Apo D) ug/mL	apApoD	22.4072
		Apolipoprotein E (Apo E) ug/mL	apApoE	22.4072
		Apolipoprotein H (Apo H) ug/mL	apApoH	22.4072
		AXL Receptor Tyrosine Kinase (AXL) ng/mL	apAXL	22.4072
		B cell-activating factor (BAFF) pg/mL	apBAFF	22.4072
		B Lymphocyte Chemoattractant (BLC) pg/mL	apBLC	22.4072
		Beta-2-Microglobulin (B2M) ug/mL	apB2M	22.4419
		Betacellulin (BTC) pg/mL	apBTC	22.4072
		Brain-Derived Neurotrophic Factor (BDNF) ng/mL	apBDNF	22.4419
		C-Peptide ng/mL	apCPep	22.4072
		C-Reactive Protein (CRP) ug/mL	apCRP	22.4072
		Calbindin ng/mL	apCalb	22.4072
		Cancer Antigen 125 (CA-125) U/mL	apCA125	22.4072
		Cancer Antigen 15-3 (CA-15-3) U/mL	apCA153	22.4072
		Cancer Antigen 19-9 (CA-19-9) U/mL	apCA199	22.4072
		Cancer Antigen 72-4 (CA 72-4) U/mL	apCA724	22.4072
		Carcinoembryonic Antigen (CEA) ng/mL	apCEA	22.4072
		Cathepsin D ng/mL	apCathD	22.4072
		CD5 Antigen-like (CD5L) ng/mL	apCD5L	22.4072
		CD 40 antigen (CD40) ng/mL	apCD40	22.4072
		CD40 Ligand (CD40-L) ng/mL	apCD40L	22.4072
		Cellular Fibronectin (cFib) ug/mL	apCFib	22.4072
		Chemokine CC-4 (HCC-4) ng/mL	apHCC4	22.4072
		Chromogranin-A (CgA) ng/mL	apCgA	22.4419
		Ciliary Neurotrophic Factor (CNTF) pg/mL	apCNTF	22.4072
		Clusterin (CLU) ug/mL	apCLU	22.4072
		Collagen IV ng/mL	apCol4	22.4072
		Complement C3 (C3) mg/mL	apC3	22.4766
		Complement Factor H – Related Protein 1 (CFHR1) ug/mL	apCFHR1	22.4072
		Cortisol (Cortisol) ng/mL	apCortisol	22.4419
		Creatine Kinase-MB (CK-MB) ng/mL	apCKMB	22.4072
		Cystatin-C ng/mL	apCysC	22.4072
		E-Selectin ng/mL	apESel	22.4072
		EN-RAGE ng/mL	apENRAGE	22.4072
		Endoglin ng/mL	apENG	22.4072
		Endostatin ng/mL	apES	22.4072
		Eotaxin-1 pg/mL	apEotax1	22.4419
		Eotaxin-2 pg/mL	apEotax2	22.4072
		Eotaxin-3 pg/mL	apEotax3	22.4072
		Epidermal Growth Factor (EGF) pg/mL	apEGF	22.4766
		Epidermal Growth Factor Receptor (EGFR) ng/mL	apEGFR	22.4766
		Epiregulin (EPR) pg/mL	apEPR	22.4766
		Epithelial cell adhesion molecule (EpCam) pg/mL	apEpCam	22.4072
		Epithelial-Derived Neutrophil-Activating Protein 78 (ENA-78) ng/mL	apENA78	22.4072
		Ezrin ng/mL	apEzrin	22.4072
		Factor VII ng/mL	apFact7	22.4419
		Fas Ligand (FasL) pg/mL	apFasL	22.4072
		FASLG Receptor (FAS) ng/mL	apFAS	22.4072
		Fatty Acid-Binding Protein, adipocyte (FABP, adipocyte) ng/mL	apFABPA	22.4419
		Fatty Acid-Binding Protein, heart (FABP, heart) ng/mL	apFABPH	22.4072
		Fatty Acid-Binding Protein, liver (FABP, liver) ng/mL	apFABPL	22.4072
		Ferritin (FRTN) ng/mL	apFRTN	22.4419
		Fetuin-A ug/mL	apFetA	22.4072
		Fibrinogen mg/mL	apFBG	22.4766
		Fibroblast Growth Factor 4 (FGF-4) pg/mL	apFGF4	22.4072
		Fibroblast Growth Factor basic (FGF-basic) pg/mL	apFGFB	22.4766
		Fibulin-1C (Fib-1C) ug/mL	apFib1C	22.4072
		Follicle-Stimulating Hormone (FSH) mIU/mL	apFSH	22.4072
		Galectin-3 ng/mL	apGal3	22.4419
		Gelsolin ug/mL	apGSN	22.4072
		Glucagon pg/mL	apGCG	22.4072
		Glucagon-like Peptide 1, active (GLP-1 active) pg/mL	apGLP1a	22.4072
		Glucagon-like Peptide 1, total (GLP-1 total) pg/mL	apGLP1t	22.4072
		Glucose-6-phosphate Isomerase (G6PI) ng/mL	apG6Pi	22.4072
		Glutathione S-Transferase alpha (GST-alpha) ng/mL	apGSTa	22.4072
		Glutathione S-Transferase Mu 1 (GST-M1) ng/mL	apGSTM1	22.4072
		Granulocyte Colony-Stimulating Factor (G-CSF) pg/mL	apGCSF	22.4072
		Granulocyte-Macrophage Colony-Stimulating Factor (GM-CSF) pg/mL	apGMCSF	22.4419
		Growth Hormone (GH) ng/mL	apGH	22.4072
		Growth-Regulated alpha protein (GRO-alpha) pg/mL	apGROa	22.4072
		Haptoglobin mg/mL	apHP	22.4766
		HE4 pM	apHE4	22.4419
		Heat Shock Protein 60 (HSP-60) ng/mL	apHSP60	22.4072
		Heparin-Binding EGF-Like Growth Factor (HB-EGF) pg/mL	apHBEGF	22.4766
		Hepatocyte Growth Factor (HGF) ng/mL	apHGF	22.4072
		Hepatocyte Growth Factor receptor (HGF receptor) ng/mL	apHGFR	22.4072
		Hepsin pg/mL	apHPN	22.4072
		Human Chorionic Gonadotropin beta (hCG) mIU/mL	apHCG	22.4072
		Human Epidermal Growth Factor Receptor 2 (HER-2) ng/mL	apHER2	22.4072
		Immunoglobulin A (IgA) mg/mL	apIgA	22.4766
		Immunoglobulin E (IgE) U/mL	apIgE	22.4072
		Immunoglobulin M (IgM) mg/mL	apIgM	22.4766
		Insulin uIU/mL	apINS	22.4072
		Insulin-like Growth Factor-Binding Protein 1 (IGFBP-1) ng/mL	apIGFBP1	22.4072
		Insulin-like Growth Factor-Binding Protein 2 (IGFBP-2) ng/mL	apIGFBP2	22.4072
		Insulin-like Growth Factor-Binding Protein 3 (IGFBP-3) ng/mL	apIGFBP3	22.4072
		Insulin-like Growth Factor Binding Protein 4 (IGFBP4) ng/mL	apIGFBP4	22.4072
		Insulin-like Growth Factor Binding Protein 5 (IGFBP5) ng/mL	apIGFBP5	22.4072
		Insulin-like Growth Factor Binding Protein 6 (IGFBP6) ng/mL	apIGFBP6	22.4072
		Intercellular Adhesion Molecule 1 (ICAM-1) ng/mL	apICAM1	22.4766
		Interferon gamma (IFN-gamma) pg/mL	apIFNg	22.4419
		Interferon gamma Induced Protein 10 (IP-10) pg/mL	apIP10	22.4072
		Interferon-inducible T-cell alpha chemoattractant (ITAC) pg/mL	apITAC	22.4072
		Interleukin-1 alpha (IL-1 alpha) ng/mL	apIL1a	22.4419
		Interleukin-1 beta (IL-1 beta) pg/mL	apIL1b	22.4419
		Interleukin-1 receptor antagonist (IL-1ra) pg/mL	apIL1ra	22.4419
		Interleukin-2 (IL-2) pg/mL	apIL2	22.4419
		Interleukin-2 receptor alpha (IL-2 receptor alpha) pg/mL	apIL2ra	22.4072
		Interleukin-3 (IL-3) ng/mL	apIL3	22.4419
		Interleukin-4 (IL-4) pg/mL	apIL4	22.4419
		Interleukin-5 (IL-5) pg/mL	apIL5	22.4419
		Interleukin-6 (IL-6) pg/mL	apIL6	22.4419
		Interleukin-6 receptor (IL-6r) ng/mL	apIL6r	22.4072
		Interleukin-6 receptor subunit beta (IL-6R beta) ng/mL	apIL6Rb	22.4072
		Interleukin-7 (IL-7) pg/mL	apIL7	22.4419
		Interleukin-8 (IL-8) pg/mL	apIL8	22.4419
		Interleukin-10 (IL-10) pg/mL	apIL10	22.4419
		Interleukin-12 Subunit p40 (IL-12p40) ng/mL	apIL12p40	22.4419
		Interleukin-12 Subunit p70 (IL-12p70) pg/mL	apIL12p70	22.4419
		Interleukin-13 (IL-13) pg/mL	apIL13	22.4072
		Interleukin-15 (IL-15) ng/mL	apIL15	22.4419
		Interleukin-16 (IL-16) pg/mL	apIL16	22.4072
		Interleukin-17 (IL-17) pg/mL	apIL17	22.4419
		Interleukin-18 (IL-18) pg/mL	apIL18	22.4419
		Interleukin-23 (IL-23) ng/mL	apIL23	22.4419
		Kallikrein 5 ng/mL	apKLK5	22.4072
		Kallikrein-7 (KLK-7) pg/mL	apKLK7	22.4419
		Kidney Injury Molecule-1 (KIM-1) ng/mL	apKIM1	22.4072
		Lactoylglutathione lyase (LGL) ng/mL	apLGL	22.4072
		Latency-Associated Peptide of Transforming Growth Factor beta 1 (LAP TGF-b1) ng/mL	apLAPTGF1	22.4072
		Lectin-Like Oxidized LDL Receptor 1 (LOX-1) ng/mL	apLOX1	22.4072
		Leptin ng/mL	apLeptin	22.4072
		Luteinizing Hormone (LH) mIU/mL	apLH	22.4072
		Macrophage Colony-Stimulating Factor 1 (M-CSF) ng/mL	apMCSF	22.4072
		Macrophage-Derived Chemokine (MDC) pg/mL	apMDC	22.4072
		Macrophage Inflammatory Protein-1 alpha (MIP-1 alpha) pg/mL	apMIP1a	22.4419
		Macrophage Inflammatory Protein-1 beta (MIP-1 beta) pg/mL	apMIP1b	22.4419
		Macrophage Inflammatory Protein-3 alpha (MIP-3 alpha) pg/mL	apMIP3a	22.4072
		Macrophage inflammatory protein 3 beta (MIP-3 beta) pg/mL	apMIP3b	22.4072
		Macrophage Migration Inhibitory Factor (MIF) ng/mL	apMIF	22.4072
		Macrophage-Stimulating Protein (MSP) ng/mL	apMSP	22.4072
		Malondialdehyde-Modified Low-Density Lipoprotein (MDA-LDL) ng/mL	apMDALDL	22.4072
		Maspin pg/mL	apMaspin	22.4419
		Matrix Metalloproteinase-1 (MMP-1) ng/mL	apMMP1	22.4766
		Matrix Metalloproteinase-3 (MMP-3) ng/mL	apMMP3	22.4419
		Matrix Metalloproteinase-7 (MMP-7) ng/mL	apMMP7	22.4766
		Matrix Metalloproteinase-9 (MMP-9) ng/mL	apMMP9	22.4419
		Matrix Metalloproteinase-9, total (MMP-9, total) ng/mL	apMMP9tot	22.4766
		Matrix Metalloproteinase-10 (MMP-10) ng/mL	apMMP10	22.4766
		Mesothelin (MSLN) nM	apMSLN	22.4419
		MHC class I chain-related protein A (MICA) pg/mL	apMICA	22.4072
		Monocyte Chemotactic Protein 1 (MCP-1) pg/mL	apMCP1	22.4419
		Monocyte Chemotactic Protein 2 (MCP-2) pg/mL	apMCP2	22.4072
		Monocyte Chemotactic Protein 3 (MCP-3) pg/mL	apMCP3	22.4072
		Monocyte Chemotactic Protein 4 (MCP-4) pg/mL	apMCP4	22.4072
		Monokine Induced by Gamma Interferon (MIG) pg/mL	apMIG	22.4072
		Myeloid Progenitor Inhibitory Factor 1 (MPIF-1) ng/mL	apMPIF1	22.4072
		Myeloperoxidase (MPO) ng/mL	apMPO	22.4072
		Myoglobin ng/mL	apMB	22.4419
		N-terminal prohormone of brain natriuretic peptide (NT proBNP) pg/mL	apNTproBNP	22.4072
		Nerve Growth Factor beta (NGF-beta) ng/mL	apNGFb	22.4419
		Neuron-Specific Enolase (NSE) ng/mL	apNSE	22.4072
		Neuronal Cell Adhesion Molecule (Nr-CAM) ng/mL	apNrCAM	22.4419
		Neuropilin-1 ng/mL	apNP1	22.4072
		Neutrophil Gelatinase-Associated Lipocalin (NGAL) ng/mL	apNGAL	22.4072
		Osteopontin ng/mL	apOPN	22.4072
		Osteoprotegerin (OPG) pM	apOPG	22.4072
		Pancreatic Polypeptide (PPP) pg/mL	apPPP	22.4072
		Pepsinogen I (PGI) ng/mL	apPG1	22.4072
		Peptide YY (PYY) pg/mL	apPYY	22.5113
		Phosphoserine Aminotransferase (PSAT) ng/mL	apPSAT	22.4072
		Placenta Growth Factor (PLGF) pg/mL	apPLGF	22.4766
		Plasminogen Activator Inhibitor 1 (PAI-1) ng/mL	apPAI1	22.4419
		Platelet-Derived Growth Factor BB (PDGF-BB) pg/mL	apPDGFBB	22.4766
		Progesterone ng/mL	apProgest	22.4419
		Proinsulin, Intact pM	apProInsInt	22.4072
		Proinsulin, Total pM	apProInsTot	22.4072
		Prolactin (PRL) ng/mL	apPRL	22.4072
		Prostasin ng/mL	apProst	22.4419
		Prostate-Specific Antigen, Free (PSA-f) ng/mL	apPSAF	22.4072
		Protein S100-A4 (S100-A4) ng/mL	apS100A4	22.4072
		Pulmonary and Activation-Regulated Chemokine (PARC) ng/mL	apPARC	22.4072
		Receptor for advanced glycosylation end products (RAGE) ng/mL	apRAGE	22.4419
		Receptor tyrosine-protein kinase erbB-3 (ErbB3) ng/mL	apErbB3	22.4419
		Resistin ng/mL	apResist	22.4072
		S100 calcium-binding protein B (S100-B) ng/mL	apS100B	22.4419
		Serotransferrin (Transferrin) mg/dl	apSTF	22.4072
		Serum Amyloid P-Component (SAP) ug/mL	apSAP	22.4072
		Sex Hormone-Binding Globulin (SHBG) nmol/L	apSHBG	22.4072
		Sortilin ng/mL	apSort	22.4419
		Squamous Cell Carcinoma Antigen-1 (SCCA-1) ng/mL	apSCCA1	22.4072
		Stem Cell Factor (SCF) pg/mL	apSCF	22.4419
		Stromal cell-derived factor-1 (SDF-1) pg/mL	apSDF1	22.4072
		Superoxide Dismutase 1, soluble (SOD-1) ng/mL	apSOD1	22.4419
		T-Cell-Specific Protein RANTES (RANTES) ng/mL	apRANTES	22.4419
		T Lymphocyte-Secreted Protein I-309 (I-309) pg/mL	apI309	22.4072
		Tamm-Horsfall Urinary Glycoprotein (THP) ug/mL	apTHP	22.4072
		Tenascin-C (TN-C) ng/mL	apTNC	22.4766
		Testosterone, Total ng/mL	apTSTT	22.4419
		Tetranectin ug/mL	apTN	22.4072
		Thrombomodulin (TM) ng/mL	apTM	22.4072
		Thrombospondin-1 ng/mL	apTSP1	22.4072
		Thyroglobulin (TG) ng/mL	apTG	22.4419
		Thyroid-Stimulating Hormone (TSH) uIU/mL	apTSH	22.4072
		Thyroxine-Binding Globulin (TBG) ug/mL	apTBG	22.4072
		Tissue Inhibitor of Metalloproteinases 1 (TIMP-1) ng/mL	apTIMP1	22.4419
		Tissue type Plasminogen activator (tPA) ng/mL	apTPA	22.4419
		TNF-Related Apoptosis-Inducing Ligand Receptor 3 (TRAIL-R3) ng/mL	apTRAILR3	22.4072
		Transforming Growth Factor alpha (TGF-alpha) pg/mL	apTGFa	22.4766
		Transforming Growth Factor beta-3 (TGF-beta-3) pg/mL	apTGFb3	22.4072
		Transthyretin (TTR) mg/dl	apTTR	22.4072
		Trefoil Factor 3 (TFF3) ug/mL	apTFF3	22.4072
		Tumor Necrosis Factor alpha (TNF-alpha) pg/mL	apTNFa	22.4419
		Tumor Necrosis Factor beta (TNF-beta) pg/mL	apTNFb	22.4419
		Tumor Necrosis Factor Receptor I (TNF RI) pg/mL	apTNFR1	22.4072
		Tumor necrosis factor receptor 2 (TNFR2) ng/mL	apTNFR2	22.4419
		Tyrosine kinase with Ig and EGF homology domains 2 (TIE-2) ng/mL	apTIE2	22.4419
		Urokinase-type Plasminogen Activator (uPA) pg/mL	apUPA	22.4419
		Urokinase-type plasminogen activator receptor (uPAR) ng/mL	apUPAR	22.4419
		Vascular Cell Adhesion Molecule-1 (VCAM-1) ng/mL	apVCAM1	22.4419
		Vascular Endothelial Growth Factor (VEGF) pg/mL	apVEGF	22.4419
		Vascular endothelial growth factor B (VEGF-B) ng/mL	apVEGFB	22.4419
		Vascular Endothelial Growth Factor C (VEGF-C) ng/mL	apVEGFC	22.4419
		Vascular endothelial growth factor D (VEGF-D) pg/mL	apVEGFD	22.4419
		Vascular Endothelial Growth Factor Receptor 1 (VEGFR-1) pg/mL	apVEGFR1	22.4072
		Vascular Endothelial Growth Factor Receptor 2 (VEGFR-2) ng/mL	apVEGFR2	22.4072
		Vascular endothelial growth factor receptor 3 (VEGFR-3) ng/mL	apVEGFR3	22.4072
		Vitamin D-Binding Protein (VDBP) ug/mL	apVDBP	22.4766
		Vitamin K-Dependent Protein S (VKDPS) ug/mL	apVKDPS	22.4072
		Vitronectin ug/mL	apVN	22.4072
		von Willebrand Factor (vWF) ug/mL	apVWF	22.4072
		YKL-40 ng/mL	apYKL40	22.4072

## Sheet: Table S2. Distr CMD indicators
Table S2. Distribution of the cardiometabolic disease outcome indicators
Number of outcomes	Outcome indicator(s)	Count	Sum	Percentage of total population	Percentage of positive class
Exactly one outcome	Heart disease	32	215	10.3815	42.9142
	Diabetes	8
	Stroke	14
	Diabetes medication or high glucose	18
	Antithrombotic medication	0
	Cardiovascular medication	143
Exactly two outcomes	Cardiovascular or antithrombotic medication	175	207	9.99517	41.3174
	Heart disease or cardiovascular medication	19
	Other double combinations	13
Exactly three outcomes	Cardiovascular & antithrombotic medication & heart disease	33	53	2.55915	10.5788
	Cardiovascular & antithrombotic medication & stroke	10
	All three types of medication	6
	Other triple combinations	4
Exactly four outcomes	Diabetes and all 3 types of medication	16	23	1.11057	4.59082
	Heart disease & stroke & cardiovascular & antithrombotic medication	5
	Other quadruple combinations	2
Exactly five outcomes	Heart disease & diabetes & all three medications	3	3	0.144858	0.598802

## Sheet: Table S3. Hyperparameters
Table S3. Select hyperparameters for the logistic regression classifier
Model	Hyperparameter
Logistic regression	penalty	l1_ratio	C	solver
	['elasticnet']	0.2	1.95	['saga' ]
